# Supplementary material for: Inter-Individual Heterogeneity in Aerobic Training Adaptations: Systematic Review of the Evidence Base for Personalized Exercise Prescription
Source: Life (Basel). 2025 Dec 17;15(12):1932. doi: 10.3390/life15121932 (PMC12734763; doi:10.3390/life15121932)
Supplement: Supplementary file 1 [file life-15-01932-s001.zip]

Archive with 1 entries (1 files):
- life-3980206-supplementary.xlsx
