# Supplementary material for: Inter-Individual Heterogeneity in Aerobic Training Adaptations: Systematic Review of the Evidence Base for Personalized Exercise Prescription
Source: Life (Basel). 2025 Dec 17;15(12):1932. doi: 10.3390/life15121932 (PMC12734763; doi:10.3390/life15121932)
Supplement: Supplementary file 1 [file life-15-01932-s001.zip › life-3980206-supplementary.xlsx]

## Sheet: S1-PPRISMA cheecklist
Section/topic	#	Checklist item	Reported on page #
TITLE
Title	1	Identify the report as a systematic review, meta-analysis, or both.	1
ABSTRACT
Structured summary	2	Provide a structured summary including, as applicable: background; objectives; data sources; study eligibility criteria, participants, and interventions; study appraisal and synthesis methods; results; limitations; conclusions and implications of key findings; systematic review registration number.	1 to 3
INTRODUCTION
Rationale	3	Describe the rationale for the review in the context of what is already known.	2
Objectives	4	Provide an explicit statement of questions being addressed with reference to participants, interventions, comparisons, outcomes, and study design (PICOS).	3
METHODS
Protocol and registration	5	Indicate if a review protocol exists, if and where it can be accessed (e.g., Web address), and, if available, provide registration information including registration number.	3
Eligibility criteria	6	Specify study characteristics (e.g., PICOS, length of follow-up) and report characteristics (e.g., years considered, language, publication status) used as criteria for eligibility, giving rationale.	3
Information sources	7	Describe all information sources (e.g., databases with dates of coverage, contact with study authors to identify additional studies) in the search and date last searched.	3
Search	8	Present full electronic search strategy for at least one database, including any limits used, such that it could be repeated.	3,4
Study selection	9	State the process for selecting studies (i.e., screening, eligibility, included in systematic review, and, if applicable, included in the meta-analysis).	Figure 1, 3,4
Data collection process	10	Describe method of data extraction from reports (e.g., piloted forms, independently, in duplicate) and any processes for obtaining and confirming data from investigators.	4
Data items	11	List and define all variables for which data were sought (e.g., PICOS, funding sources) and any assumptions and simplifications made.	4,5
Risk of bias in individual studies	12	Describe methods used for assessing risk of bias of individual studies (including specification of whether this was done at the study or outcome level), and how this information is to be used in any data synthesis.	4
Summary measures	13	State the principal summary measures (e.g., risk ratio, difference in means).	4,5
Synthesis of results	14	Describe the methods of handling data and combining results of studies, if done, including measures of consistency (e.g., I2) for each meta-analysis.	5
Risk of bias across studies	15	Specify any assessment of risk of bias that may affect the cumulative evidence (e.g., publication bias, selective reporting within studies).	N/A
Additional analyses	16	Describe methods of additional analyses (e.g., sensitivity or subgroup analyses, meta-regression), if done, indicating which were pre-specified.	N/A
RESULTS
Study selection	17	Give numbers of studies screened, assessed for eligibility, and included in the review, with reasons for exclusions at each stage, ideally with a flow diagram.	Figure 1, 6
Study characteristics	18	For each study, present characteristics for which data were extracted (e.g., study size, PICOS, follow-up period) and provide the citations.	6
Risk of bias within studies	19	Present data on risk of bias of each study and, if available, any outcome level assessment (see item 12).	6
Results of individual studies	20	For all outcomes considered (benefits or harms), present, for each study: (a) simple summary data for each intervention group (b) effect estimates and confidence intervals, ideally with a forest plot.	7,8,9
Synthesis of results	21	Present results of each meta-analysis done, including confidence intervals and measures of consistency.	7,8,9,10
Risk of bias across studies	22	Present results of any assessment of risk of bias across studies (see Item 15).	S4
Additional analysis	23	Give results of additional analyses, if done (e.g., sensitivity or subgroup analyses, meta-regression [see Item 16]).	N/A
DISCUSSION
Summary of evidence	24	Summarize the main findings including the strength of evidence for each main outcome; consider their relevance to key groups (e.g., healthcare providers, users, and policy makers).	10,11,12,13
Limitations	25	Discuss limitations at study and outcome level (e.g., risk of bias), and at review-level (e.g., incomplete retrieval of identified research, reporting bias).	12,13
Conclusions	26	Provide a general interpretation of the results in the context of other evidence, and implications for future research.	13
FUNDING
Funding	27	Describe sources of funding for the systematic review and other support (e.g., supply of data); role of funders for the systematic review.	13
		Note that page numbers refer to page in the manuscript's word document.

## Sheet: S2-Search Strategy
PubMed
((((((((("Exercise"[Mesh]) OR ("Aerobic exercise"[Title/Abstract])) OR ("Endurance training"[Title/Abstract])) OR ("Fitness training"[Title/Abstract])) OR ("High-Intensity Interval Training"[Title/Abstract])) OR ("HIIT"[Title/Abstract])) OR ("Sprint Interval Training"[Title/Abstract])) OR ("Moderate intensity continuous training"[Title/Abstract])) OR ("Cardiorespiratory fitness"[Title/Abstract]))…
EMBASE
#6. #5 AND ('Article'/it OR 'Clinical Trial'/it OR 'Review'/it) #5. #4 AND (2015:py OR 2016:py OR 2017:py OR 2018:py OR 2019:py OR 2020:py OR 2021:py OR 2022:py OR 2023:py OR 2024:py OR 2025:py) #4. #1 AND #2 AND [humans]/lim AND [english]/lim #3. #1 AND #2 #2. 'interindividual response*' OR 'inter-individual response*' OR 'individual variability'/exp OR 'individual variability' OR 'interindividu…
Web of Science
(TS=(“exercise” OR "Aerobic exercise" OR "Endurance training" OR "Fitness training" OR "High-Intensity Interval Training" OR "HIIT" OR "Sprint Interval Training" OR "Moderate intensity continuous training" OR "Cardiorespiratory fitness")) AND(TS=("Interindividual response*" OR "Inter-individual response*" OR "Individual variability" OR "Interindividual variability" OR "Inter-individual variabilit…

## Sheet: S3-Study Charactristics01
First Author	Year	Category for interindividual variabitliy analysis (0 = no statistical approach; 1 = statistical，Used a statistical approach that accounts for random measurement error or within-subject variability to estimate)	Category for classifying individual responses (0 = zero-based threshold; 1 = considered error or a SWC/MCID; 2 = considered both error and a SWC/MCID; N/A = did not classify or did classify but approach was unclear due to not enough information reported; )	Specific Classification Method: What was the response threshold?	Participant characteristics (Health status, activity status, age group)	M, F, or M/F	Training groups	Training doses	Training duration (weeks) (1 month = 4 weeks)	Frequency (sessions per week)	Specific Outcomes
Dalleck	2015	0	1	SWC/MCID	Healthy, sedentary, adults	M/F	MICT	Progressive MICT+RT	14	3	WC, BG, HDL, SBP, TG
Ross	2015	0	1	1x TE	See Brennan 2020	M/F	See Bonafiglia 2019 above	See Bonafiglia 2019 above	See Bonafiglia 2019 above	See Bonafiglia 2019 above	mitochondrial function (PCr recovery rate - p-MRS)
Sawyer	2015	0	0	Zero based	Healthy, active, adults	F	MICT	70% VO2peak, 30mins	12	3	Exercise energy compensation
Wolpern	2015	0	1	1x CV	Healthy, sedentary, adults	M/F	MICT-HRR MICT-VT	MICT-HRR: 40-65% HRR, 20-30min MICT-VT: HR VT1-VT2, 20-30min	12	3 to 5	VO2max
Bonafiglia	2016	0	1	2x TE	healthy, active, adults	M/F	MICT SIT	MICT: 65% WRpeak, 30 mins SIT: 170% WRpeak, 8 x 20s	3	4	VO2peak, lactate threshold, HR
Gurd	2016	0	1	2x TE	Healthy, active, adults	M/F	SIT	Amalgamation of 5 studies	Amalgamation of 5 studies	Amalgamation of 5 studies	VO2peak, time to completion, lactate threshold
Hauser	2016	0	N/A		healthy, END-trained, adults	M	MICT-normobaric hypoxia MICT-hypobaric hypoxia Control	Variable/complex	3	6	Hbmass
Leddy	2016	0	N/A		post-stroke, not stated, adults	M/F	MICT	70-80% Hrmax, 40 min	10	4	VO2submax (x3), peak treadmill speed
Leifer	2016	1	1	2x TE	See Bouchard 2012	M/F	See Bouchard 2012 above	See Bouchard 2012 above	See Bouchard 2012	See Bouchard 2012	Fasting insulin, TG, HDL-C, SBP
Metcalfe	2016	0	N/A		Healthy, sedentary, adults	M/F	HIIT	All-out, 1-2x10-20s	6	3	VO2max, glucose AUC, insulin AUC, insulin sensitivity
Raleigh	2016	0	1	2x TE	Healthy, active, adults	M/F	HIIT-Lower intensity HIIT-Middle intensity HIIT-Higher intensity	HIIT-LO: 80% WRpeak HIIT-MID: 115% WRpeak HIIT-HIGH: 150% Wrpeak	4	3	VO2max
Yoo	2016	0	0	Means clustering (quantiles)	Healthy, not trained, adults	M/F	HIIT	60-84% HRmax 3x20s	9	3	Strength (knee peak torque)
Álvarez	2017	0	1	2x TE	Insulin resistant, sedentary, adults	F	HIIT	HIIT: 70-100% HRpredmax, 8-12 x 60s	10	3	body mass, BMI, WC, skinfolds (x3), SBP, DBP, FGL, FI, 1RM (leg extenstion), 1RM (upper row)
Álvarez	2017	0	1	2x TE	Insulin resistant, sedentary, children	M/F	HIIT	HIIT: 70-100% Hrmax, 8-12 x 40-60s	6	3	FGL, FI, HOMA-IR, SBP, DBP, body mass, skinfolds (x3), BMI, WC, 1RM (leg extenstion), 1RM (upper row)
de Lannoy	2017	0	1	2x SD control group	See Brennan 2020	M/F	See Bonafiglia 2019 above	See Bonafiglia 2019 above	See Brennan 2020	See Brennan 2020	2hr glucose, fasting insulin, insulin AUC, , sedentary time
Montero	2017	0	1	1x TE	Healthy, not trained, adults	M	MICT+HIIT	Variable	5	1 to 5	Wrmax
Schubert	2017	0	1	SWC/MCID	Healthy, active, adults	M/F	SIT HIIT	SIT: All out, 3-5 x 20s HIIT: 90% PPO, 6-8 x 1min	4	3	Exercise energy compensation
Williamson	2017	1	N/A		Healthy, not trained, adults	M/F	MICT + HIIT	MICT: 60-85% HRR, 40-45min HIIT: 80% HRR 3, x 10min	20	MICT: 4-5 HIIT: 0.4	VO2max
Yan	2017	0	N/A		Healthy, active, adults	M	HIIT	Progressive HIIT program	4	3	VO2max, LT, 20km TT, CS activity (assay), mito resp (respirometer)
Álvarez	2018	0	1	2x TE	Overweight/obese, prehypertensive and normotensive, sedentary, adults	F	HIIT	70-100% HRmax, 7-10 x 60s	16	3	body mass (scale), BMI, WC (tape), skinfolds (caliper), fat mass (bioimpendence), muscle mass (bioimpedence), BP (auto monitor), RHR(monitor), FGL (all assays), TC, LDL-C, HDL-C, TG, 1RM, 2 KMWT
Astorino	2018	0	1	2x TE	Healthy, active, adults	M/F	HIIT	HIIT: 130% VT, 8-10 x 60s	3	3	VO2max, time trial, ventilatory threshold
Bakker	2018	0	1	SWC/MCID	Heart failure, not stated, adults	M/F	Various	Various: Amalgamation of four studies	Various	Various	VO2peak
Bonafiglia	2018	0	2	TE + SWC/MCID (confidence interval)	healthy, active, adults	M	MICT	65% WRpeak, 30 mins	4	4	VO2max, WRpeak
Edgett	2018	0	1	2x TE	Heathy, active, adults	M/F	See Bonafiglia 2016 + See Raleigh 2016	See Bonafiglia 2016 + See Raleigh 2016	See Bonafiglia 2016 + See Raleigh 2016	See Bonafiglia 2016 + See Raleigh 2016	VO2max
Gray	2018	0	N/A		Healthy, active, adults	M/F	SIT	all-out, 4-6 30s sprints	4	3	body weight, body fat, BMI, waist to hip ratio, glucose AUC, insulin AUC, insulin sensitivity, plasma vitamin B3, plasma NAD:NADP ratio, plasma NAMPT
Hecksteden	2018	1	2	Many methods including TE + SWC/MCID (confidence interval)	healthy, not trained, adults	M/F	MICT	60% HRR and HR corresponding to lactate threshold	52	3	VO2max
Leońska-Duniec	2018	0	N/A		Healthy, sedentary, adults	F	MICT	Variable	12	3	BMI and Fat mass
Raleigh	2018	0	0	Quantiles	Healthy, active, adults	M	SIT	170% Wrpeak, 8x20s	4	4	VO2max
Stephens	2018	0	0	Principal component analysis (quantiles)	T2D, sedentary, adults	M/F	MICT	50-75% VO2peak, 20-45 min	10	4	Mitochondrial function (PCr recovery rate - p-MRS)
Weatherwax	2018	0	1	1x TE	Healthy, sedentary, adults	M/F	MICT-HRR MICT-VT	MICT-HRR: 40-65% HRR, 15-35min MICT-VT: HR VT1-VT2, 15-35min	12	3	Score generated from equation using HDL, TG, FG, WC, and MAP
Weatherwax	2018	0	1	1x TE	Healthy, sedentary, adults	M/F	MICT-HRR MICT-VT	MICT-HRR: 40-65% HRR, 20-60min MICT-VT: HR VT1-VT2, 20-60min	12	3	VO2max
Alvarez	2018	0	1	2TE	prehypertensive women	F	HIIT	7-10 × 1 min exercise with 2 min of rest	16	3	SBP
Bonafiglia	2019	1	N/A		obese, sedentary, adults	M/F	See Bonafiglia 2019 above	LALI: 50% 180kcal (F) 300kcal (M) HALI: 50% 360 600 kcal HAHI: 75% 360-600 kcal	24	5	Canadian Healthly Eating Index Scores, sedentary time, energy intake, total physical activity
Bonafiglia	2019	0	2	TE + SWC/MCID (confidence interval)	obese, sedentary, adults	M/F	MICT-Low amount low intensity MICT-High amount high intensity MICT-High amount high intensity *Note: results are analyzed on TOTAL	LALI: 50% 180kcal (F) 300kcal (M) HALI: 50% 360 600 kcal HAHI: 75% 360-600 kcal	24	5	VO2max
Denham	2019	0	N/A		Healthy, not stated, adults	M	SIT	All-out, 4-6 sprints (sprint length not reported)	6	3	Sperm telomere length
Hammond	2019	1	2	Probablistic categories using TE and SWC/MCID	See Brennan 2020	M/F	See Bonafiglia 2019 above	See Bonafiglia 2019 above	See Brennan 2020	See Brennan 2020	body weight, WC
Islam	2019	0	1	50% CI using TE above 0	Healthy, active, adults	M/F	VICT SIT	VICT: 85% HRpeak, 30 min SIT: All-out, 8 x 20s	4	4	VO2peak, TTF, 5km time trial, back extension, push-up, sit-up, right plank, left plank
Massie	2019	0	N/A		Healthy, not stated, adolescents	F	MICT	60-70% VO2max, 30 min	12	3	Lab energy intake, free-living energy intake, total energy expenditure, activity energy expenditure
Ramirez-Velez	2019	0	1	2x TE	Healthy, not trained, adults	M/F	MICT HIIT	MICT: 60-75% HRR, 30-35 min HIIT: 85-85%HRR, 4x4min	12	3	FMD, arterial stiffness (pulse wave velocity)
Weatherwax	2019	0	1	1x TE	Healthy, sedentary, adults	M/F	MICT-HRR MICT-VT	MICT-HRR: 40-65% HRR, 20-60min MICT-VT: HR VT1-VT2, 20-60min	12	3	VO2max
Williams	2019	0	2	TE + SWC/MCID (confidence interval)	Mixed analysis - too variable	M/F	SIT + LV-HIIT HV-HIIT MICT	Mixed analysis - many doses included	Mixed analysis - too variable	Mixed analysis - too variable	VO2max
Witvrouwen	2019	0	1	SWC/MCID	CAD, not stated, adults	M/F	HIIT MICT	HIIT: 85-90% VO2peak, 3 x 4-min intervals MICT: 60-70% VO2peak, 37 minutes	12	3	VO2max
Brennan	2020	0	2	TE + SWC/MCID (confidence interval)	obese, sedentary, adults	M/F	See Bonafiglia 2019 above	LALI: 50% 180kcal (F) 300kcal (M) HALI: 50% 360 600 kcal HAHI: 75% 360-600 kcal	24	5	total AT, total abdominal fat, visceral fat, subcutaneous abdominal fat, WC, body weight
Del Giudice	2020	0	2	TE + SWC/MCID (confidence interval)	Healthy, active, adults	M	HIIT	90-95% HRmax, 4x4min	4	4	VO2max relative, VO2max absolute, time to fatigue
Krusnauskas	2020	0	1	2x TE	Healthy, untrained, adults	M	SIT	7.5% body weight, all-out 4-6x30sec	3	3	Sprint power output
Schulhauser	2020	0	2	Various TE + SWC/MCID (confidence interval)	healthy, active, adults	M/F	SIT-30 SIT-15 SIT-5	SIT-30: All out, 4-6 x 30s SIT-15: All out, 8-12 x 15s SIT-5: All out, 24-36 x 5s	4	3	VO2max, 5km time trial, peak sprint speed, time to peak sprint speed, average Wingate speed, minimum wingate speed
Vellers	2020	0	0	Quantiles	See Bouchard 1999 above	M/F	See Bouchard 1999 above	See Bouchard 1999 above	See Bouchard 1999 above	See Bouchard 1999 above	VO2max
Wang	2020	0	N/A		Non-obese, inactive, older adults	F	MICT-Low dose MICT-High dose	MICT-Low: 50-55% HRR 33.6 kJ/kg body weight MICT-Mod: 50-55% HRR 58.8 kJ/kg body weight	16	3 to 4	Sedentary time, Moderate-vigorous physical activity time, light physical activity time, moderate-physical activity time outside of exercise program
Bonet	2020	0	0	coefficient of variation (CV), i.e., the ratio between the standard deviation and the mean (expressed as %)	middle-aged recreational women	F	MICT/HIIT	consistedof 2 days of continuous running (40 min and 60 min)and 1 day alternating between long-distance running (from 12 km to 25 km) and 800-meter intervals every week.	12	3	V ˙O2max
Walsh	2020	1	2	SDIR,(95%CI)、SRC	adolescents with obesity	M/F	AE	starting with 20 min at 65% HRmax and progressing to 45 min at 85% HRmax.	12	4	SBP /percent lean body mass/waist circumference
Yu	2020	1	N/A		Mild-moderate Alzheimer's Dementia, not stated, older adults	M/F	MICT	50-75% HRR, 20-50min	24	3	Alzheimer's disease assessment scale-cognition, shuttle walk test, 6-min walk test, VO2max
Magalhaes	2021	0	1	TE	T2DM	M/F	HIIT				carotid artery intima-media thickness (cIMT)
Ojeda-Aravena	2021	0	0	Zero based	taekwondo (TKD) athletes	M/F	HIIT	two blocks of three rounds of 2 min of activity (4-s of all-out efforts with 28-s dynamical pauses	4	3	20-m shuttle run (20MSR)
Metcalfe	2021	1	2	MCID	Healthy, sedentary, adults	M	REHIT	3 days after 6 weeks of REHIT comprising of two 10-20-s `all-out' cycling sprints per session	6	3	VO2max
Mattioni Maturana	2021	1	1	Zero based	Healthy, not trained, adults	M/F	HIIT、MICT		6	3	VO2max
Andrade-Mayorga	2021	0	0	threshold	untrained adult overweight and obese women	F	HIIT	repeated 10 times (1x2x10 protocol; 1:2:10 to work: rest: repetitions, respectively).total duration of one session of the 1x2x10 protocol was 30 min, with 10 min of effective exercise training	12	3	VO2peak、SB、(DBP
Lea Schlagheck	2021	1	1	TE	persons with Multiple Sclerosis (pwMS)	M/F	HIIT、MICT	HIIT or MCT 3-5x/ week on a cycle ergometer for three weeks	3	3	∆V̇O2peak/kg
Hrubeniuk	2021	0	0	confidence interval	pre-diabetes or type 2 diabetes mellitus	M/F	HIIT、AE	intervention participants will complete 16 weeks of aerobic exercise at an intensity of 4.5 metabolic equivalents (METs) for 150 min per week、 maintained intensity, or increased intensity group for 12 weeks. The maintained group will continue to train at 4.5 METs, while the increased intensity group will train at 6.0 METs for 150 min per week.	28	3	HbA1c
Bonafiglia	2021	1	2	SDIR,(95%CI)、SWC	Healthy, active, adults	M	REL	4 weeks of supervised continuous training at a relative intensity of 65% WRpeak	4	4	BNIP3 protein content、aerobic capacity outcomes, maximal enzyme activities, capillary density, all fibre-specific outcomes
Lin	2021	0	1	2TE	women genetically predisposed for breast cancer	F	AE	65%–70% of age-predicted maximum heart rate (MHR) for the first 4 wk of exercise (where age-predicted MHR = 220 − age), which progressed to 70%–80% of MHR for the remainder of the study.	24		V ˙O2max
Domaradzki	2023	0	1	TE	adolescents	M/F	HIIT		10	1	BPF/SMM/SBP
Domaradzki	2023	1	1	MDC	adolescents	M/F	HIIT	HIIT intervention was performedand lasted 14 min, which was divided into three sessions based on the Tabata protocol (20 s work/10 s rest) and separated by a 1 min break.			BP
Ferreira	2024	0	0	Zero based	postmenopausal women with hypertension	F	CAT	continuous aerobic training 3 times a week	12	3	SBP
Rivas	2024	0	0	Zero based	children with severe burn injury	M/F	RET	aerobic exercise (between 10–45 min) 3 to 5 days/week.	6	3	VO2peak
Domaradzki	2024	1	0	TE	Adolescents	M/F	HIIT	A PE lesson) started with a standardized warm-up of a slow jog and stretching	10		SBP
Keltz	2024	0	1	MMCRCI	cardiovascular disease patients	M/F	guideline-recommended exercise training		24		theta(LT)
Cano-Montoya	2025	1	1	SDIR	Hypertensive Older Adults	M/F	HIIT	three weekly sessions for 8 weeks.	8	3	SBP、DBP
Fu	2025	0	0	Zero based	patients with heart failure	M/F	HIIT	36 sessions (2–3 sessions weekly) of a supervised bicycle ergometerat 3- minute intervals of 80% ̇ VO2peak and 3- minute intervals of 40% VO2peak for 30 minutes in each session	12	3	VO2max
Moreno-Cabañas	2025	1	2	2TE+SWC	individuals with metabolic syndrome (MetS).	M/F	HIIT	thrice a week (43 min/session).	16	3	VO2max
Liu	2025	0	N/A		individuals with metabolic syndrome (MetS).	M/F	rehabilitation exercise training (RET)		6
		0	55
		1	15
References
1. Bakker, E.A.; Snoek, J.A.; Meindersma, E.P.; Hopman, M.T.E.; Bellersen, L.; Verbeek, A.L.M.; Thijssen, D.H.J.; Eijsvogels, T.M.H. Absence of Fitness Improvement Is Associated with Outcomes in Heart Failure Patients. Med Sci Sport Exer. 2018, 50, 196-203, doi:10.1249/MSS.0000000000001429. 2. Alvarez, C.; Ramirez-Campillo, R.; Ramirez-Velez, R.; Izquierdo, M. Effects and prevalence of nonrespond…
21. Islam, H.; Siemens, T.L.; Matusiak, J.B.L.; Sawula, L.; Bonafiglia, J.T.; Preobrazenski, N.; Jung, M.E.; Gurd, B.J. Cardiorespiratory fitness and muscular endurance responses immediately and 2 months after a whole-body Tabata or vigorous-intensity continuous training intervention. Appl Physiol Nutr Me. 2020, 45, 650-658, doi:10.1139/apnm-2019-0492. 22. Krusnauskas, R.; Eimantas, N.; Baranausk…
41. Weatherwax, R.M.; Harris, N.K.; Kilding, A.E.; Dalleck, L.C. Incidence of V O2max Responders to Personalized versus Standardized Exercise Prescription. Med Sci Sport Exer. 2019, 51, 681-691, doi:10.1249/MSS.0000000000001842. 42. Weatherwax, R.M.; Ramos, J.S.; Harris, N.K.; Kilding, A.E.; Dalleck, L.C. Changes in Metabolic Syndrome Severity Following Individualized Versus Standardized Exercise…
61. Ferreira, M.; Castro, A.; Nunes, S.; Dos Santos, M.; Cavaglieri, C.R.; Tanaka, H.; Chacon-Mikahil, M. Hypotensive effects of exercise training: are postmenopausal women with hypertension non-responders or responders? Hypertens Res. 2024, 47, 2172-2182, doi:10.1038/s41440-024-01721-8. 62. Rivas, E.; Kleinhapl, J.; Suman-Vejas, O.E. Inter-individual variability of aerobic capacity after rehabil…

## Sheet: S4-Risk of bias assessment
First Author	Year	Journal	Selection bias - random sequence generation	Selection bias - allocation concealment	Performance bias - blinding	Detection bias - outcome assessor blinding	Attrition bias - outcome data	Reporting bias - registration	Other bias
Dalleck	2015	DMSO	N/A - analysis of multiple studies	N/A - analysis of multiple studies	N/A - analysis of multiple studies	N/A - analysis of multiple studies	N/A - analysis of multiple studies	N/A - analysis of multiple studies
Ross	2015	Mayo Clinic Proceedings	Low	Low	High	Unclear	Low	Low
Sawyer	2015	JSCR	N/A - single-arm	N/A - single-arm	N/A - single-arm	Unclear	Low	High
Wolpern	2015	BMC SSMR	Low	Low	Unclear	Low	Low	Low
Bonafiglia	2016	PLoS One	Unclear	Unclear	High	Unclear	Low	High
Gurd	2016	APNM	N/A - analysis of multiple studies	N/A - analysis of multiple studies	N/A - analysis of multiple studies	N/A - analysis of multiple studies	N/A - analysis of multiple studies	N/A - analysis of multiple studies
Hauser	2016	Med Sci Sport Ex	Unclear	Unclear	High	Unclear	Unclear	High
Leddy	2016	J Neurol Phys Therap	N/A - analysis of multiple studies	N/A - analysis of multiple studies	N/A - analysis of multiple studies	N/A - analysis of multiple studies	N/A - analysis of multiple studies	N/A - analysis of multiple studies
Leifer	2016	MSSE	N/A - analysis of multiple studies	N/A - analysis of multiple studies	N/A - analysis of multiple studies	N/A - analysis of multiple studies	N/A - analysis of multiple studies	N/A - analysis of multiple studies
Metcalfe	2016	APNM	N/A - single-arm	N/A - single-arm	N/A - single-arm	Unclear	Low	High
Raleigh	2016	APNM	Unclear	Unclear	High	Unclear	Low	High
Yoo	2016	EJAP	N/A - single-arm	N/A - single-arm	N/A - single-arm	Unclear	Low	Low
Álvarez	2017	Front Physiol	Unclear	Unclear	High	Unclear	Low	High
Álvarez	2017	J Appl Physiol	Unclear	Unclear	High	Unclear	Low	High
de Lannoy	2017	PloS One	Low	Low	High	Unclear	Low	Low
Montero	2017	J Phys	Unclear	Unclear	High	Unclear	Low	High
Schubert	2017	PLoS One	Unclear	Unclear	High	Unclear	Low	High
Williamson	2017	Sports Medicine	N/A - analysis of multiple studies	N/A - analysis of multiple studies	N/A - analysis of multiple studies	N/A - analysis of multiple studies	N/A - analysis of multiple studies	N/A - analysis of multiple studies
Yan	2017	BMC	N/A - single-arm	N/A - single-arm	N/A - single-arm	Unclear	Low	Low
Álvarez	2018	Pediatric Obesity	Unclear	Unclear	High	Unclear	Low	High
Álvarez	2018	Front Physiol	Unclear	Unclear	High	Unclear	Low	High
Astorino	2018	Eur J Appl Physiol	High	High	High	Unclear	Low	High
Bakker	2018	Med Sci Sport Ex	N/A - single-arm	N/A - single-arm	N/A - single-arm	Unclear	Low	High
Bonafiglia	2018	Phys Rep	Unclear	Unclear	High	Unclear	Low	High
Edgett	2018	Clin Phys Func Img	Unclear	Unclear	High	Unclear	Low	High
Gray	2018	APNM	N/A - single-arm	N/A - single-arm	N/A - single-arm	Unclear	Low	High
Hecksteden	2018	J Appl Physiol	N/A - single-arm	N/A - single-arm	N/A - single-arm	Unclear	Low	High
Leońska-Duniec	2018	J Sport Sci Med	N/A - single-arm	N/A - single-arm	N/A - single-arm	Unclear	Low	High
Raleigh	2018	APNM	Unclear	Unclear	High	Unclear	Low	High
Stephens	2018	Diabetes Care	N/A - single-arm	N/A - single-arm	N/A - single-arm	High	Low	Low
Weatherwax	2018	Int. J. Enviro. Res. Pub. Health	Low	Low	High	Low	Low	Low
Weatherwax	2018	OA J Sports Med	N/A - analysis of multiple studies	N/A - analysis of multiple studies	N/A - analysis of multiple studies	N/A - analysis of multiple studies	N/A - analysis of multiple studies	N/A - analysis of multiple studies
Bonafiglia	2019	Phys Rep	Low	Low	High	Unclear	Low	Low
Bonafiglia	2019	Eur J Appl Physiol	Low	Low	High	Unclear	Low	Low
Damas	2019	JSCR	Unclear	Unclear	Unclear	Unclear	Low	High
Hammond	2019	Med Sci Sport Ex	Low	Low	High	Unclear	Low	Low
Islam	2019	APNM	Unclear	Unclear	High	Unclear	Low	High
Massie	2019	Ped Ex Sci	High	High	High	Unclear	Low	High
Ramirez-Velez	2019	Lipids in Health and Disease	Low	Low	High	Low	Low	Low
Weatherwax	2019	MSSE	Low	Low	High	Low	Low	Low
Williams	2019	Frontiers in Physiology	N/A - analysis of multiple studies	N/A - analysis of multiple studies	N/A - analysis of multiple studies	N/A - analysis of multiple studies	N/A - analysis of multiple studies	N/A - analysis of multiple studies
Witvrouwen	2019	Eur. J. Prev. Cardiology	Unclear	Low	High	Low	Unclear	Low
Brennan	2020	Med Sci Sport Ex	Low	Low	High	Unclear	Low	Low
Del Giudice	2020	JSAMS	N/A - single-arm	N/A - single-arm	N/A - single-arm	Unclear	Low	High
Krusnauskas	2020	Medicina	N/A - single-arm	N/A - single-arm	N/A - single-arm	Unclear	Low	High
Schulhauser	2020	J. Sport Science	Unclear	Unclear	High	Unclear	Low	High
Vellers	2020	MSSE	N/A - single-arm	N/A - single-arm	N/A - single-arm	Unclear	Unclear	Low
Walsh	2020	APNM	Low	Low	High	Low	Low	Low
Wang	2020	MSSE	Unclear	Unclear	High	High	Low	Low
Magalhaes	2021	Appl Physiol Nutr Me.	High	High	High	Unclear	Low	High
Lea Schlagheck	2021	Int J Sports Med	Low	Unclear	High	Unclear	Low	Low
Andrade-Mayorga	2021	Front. Physiol.	High	High	High	Unclear	Low	Low
Bonafiglia	2021	Exp. Physiol	Low	Unclear	High	Unclear	Low	High
Hrubeniuk	2021	BMJ Open	High	High	High	Low	Unclear	Low
Lin	2021	Med. Sci. Sports Exerc.	Low	Unclear	High	Low	Low	High
Magalhaes	2021	Frontiers in Physiology	Low	Low	High	Unclear	Low	Low
Mattioni Maturana	2021	Physiological Reports	Low	Unclear	High	Unclear	Low	Low
Metcalfe	2021	Appl. Physiol. Nutr. Metab.	High	High	High	Unclear	Low	High
Ojeda-Aravena	2021	Frontiers in Physiology	Low	Unclear	High	Low	Low	High
Domaradzki	2023	J Clin Med	Low	Unclear	High	Unclear	High	High
Domaradzki	2023	J Clin Med	Low	Unclear	High	Unclear	High	High
Domaradzki	2024	Scientific Reports	Low	Unclear	High	Unclear	High	High
Ferreira	2024	Hypertension Research	Low	Unclear	High	Low	High	Low
Keltz	2024	Int J Cardiol	High	High	High	Low	Unclear	High
Rivas	2024	Burns J Int Soc Burn Inj	High	High	High	Low	High	High
Cano-Montoya	2025	J Cardiovasc Dev Dis	Low	Low	High	Low	Low	Low
Fu	2025	J. Am. Heart Assoc.	High	High	High	Low	High	Low
Liu	2025	Front Physiol	Low	Low	Low	Low	Low	Low
Moreno-Cabañas	2025	J Appl Physiol	Low	Unclear	High	Unclear	Low	Low
Yu	2020	J. Sport. Health Sci	Low	Low	High	Low	Low	Low
		Counts
		Unapplicable	19	19	19	7	7	7	0
		Unclear risk of bias	17	26	2	45	5	0	0
		Low risk of bias	25	16	1	16	52	28	0
		High risk of bias	9	9	48	2	6	35	0
		Total	70	70	70	70	70	70	0

## Sheet: S5-Study Charactiristics02
Reference	Participants	Exercise program	Intervention Period(w)	Outcome	EX(n)	CON(n)	ΔE(Mean)	ΔE(SD)	ΔC(Mean)	ΔC(SD)	Sdbaseline	SDIR	ESDIR	UP95%CL	LOW95%CL
Cano-Montoya et al.2025	Hypertensive Older Adults	HIIT	4w	SBP	13	13	-6.73	17.18	1.06	11.47	15.57	12.7903	0.82147	1.31963	-0.625929
			8w	SBP	13	13	-12.54	9.55	0.07	14.81	15.57	-11.3196	-0.727014	0.50547	-1.14569
			4w	DBP	13	13	-3.69	9.66	-2.03	5.91	14.91	7.64117	0.512486	0.788211	-0.309825
			8w	DBP	13	13	-2.8	9.58	-2.07	9.75	14.91	-1.81276	-0.12158	0.678838	-0.700275
Moreno-Cabañas et al.2025	Individuals with metabolic syndrome	HIIT	16w	WC	206	58					12.57	-2.73	-0.217184	-0.105012	-0.329356
				HDL	206	58					12.36	3.61	0.292071	0.452265	0.131877
				LDL	206	58					32.47	-18.38	-0.566061	-0.270095	-0.862334
				SBP	206	58		13.55		13.34	16.09	8.52	0.529521	0.763828	0.295214
				DBP	206	58					9.74	6.11	0.62731	0.801848	0.452772
				VO2peak	206	58		6.45		6.47	5.61	-0.81	-0.144385	0.28164	-0.57041
Ferreira et al.2024	Hypertensive postmenopausal women	CAT	12w	LDL	51	14	3.6	29.7	4.2	15	35.89	25.6338	0.714231	0.900158	0.458223
				HDL	51	14	1.3	6.5	-1.2	6.5	15.7	0	0	0.384597	-0.384597
				VO2peak	51	14	3.4	2	-1.2	1.2	3.13	1.6	0.511182	0.676186	0.255708
				SBP	51	14	-1.5	9.7	0.6	7.6	13.06	6.02744	0.461519	0.742586	-0.354168
				DBP	51	14	-0.2	7.7	2.3	8	7.19	-2.17025	-0.301843	0.980552	-1.06944
Domaradzki et al.2023	adolescents	HIIT	10w	SBP	73	68	-6.32	8.31	0.75	0.38	9.06	8.30131	0.916259	1.05563	0.751471
				DBP	73	68	-2.36	4.32	-0.16	2	7.58	3.82915	0.505165	0.603228	0.382753
Metcalfe et al.2021	office-based employees	HIIT	6w	VO2max	13	12	1.8	2.5	-0.7	1.4	7	2.07123	0.29589	0.44153	-0.140878
Bonafiglia et al.2021	active males	REL	4w	VO2max	14	15					7	1.12	0.16	0.434286	-0.328571
Walsh et al.2020	obse,pre-pubertal adolescents	SAT	24w	BFM	35	56					5.25	1.5	0.285714	0.678095	-0.215238
				LBW	35	56					6.25	0.32	0.0512	0.6	-0.4976
				WC	35	56					10.69	1.79	0.167446	0.63985	-0.304022
				SBP	35	56		9.36		9.19	10.54	1.79	0.169829	1.12998	-0.790323
				HDL	35	56					0.3	0.17	0.566667	1.36667	-0.233333
Yu et al.2020	Older adults with mild-to-moderate AD.	cycling	24w	ADAS-Cog	16	10		4.6		4.1	6.7	2.08567	0.311293	0.761672	-0.621561
				SWT	16	10		91.2		83.3	120.7	37.1288	0.307613	0.833752	-0.71126
				6MWT	16	10		273		244.6	99.7	121.243	1.21608	3.03429	-2.49984
				VO2max	16	10		2.1		1.3	4.8	1.64924	0.343592	0.520472	-0.186494
Hammond et al.2019	Adults	AT	24w	WC(lALI)	46	44		4.9		3.8	11.3	3.09354	0.273765	0.40764	-0.127579
				WC(HALI)	53	44		3.79		3.8	11.3	-0.2755	-0.0243805	0.252712	-0.255053
				WC(HAHI）	38	44		4.9		3.8	11.3	3.09354	0.273765	0.41601	-0.152217
Hecksteden et al.2018	Healthy,untrained adults	MICT	52w	VO2max	20	16					5.4	2.56	0.474074	0.809259	-0.342593
References
Moreno-Cabañas, A.; Morales-Palomo, F.; Alvarez-Jimenez, L.; Mora-Gonzalez, D.; Garcia-Camacho, E.; Mar-tinez-Mulero, B.; Mora-Rodriguez, R. Clinical and physiological effects of high-intensity aerobic training on meta-bolic syndrome: understanding the individual exercise response variability. J Appl Physiol. 2025, 138, 144-156, doi:10.1152/japplphysiol.00501.2024. Ferreira, M.; Castro, A.; Nunes…

## Sheet: S6-Study Charactiristics03
Reference	Included Studies	Sample Size(n)	Risk Assessment	GRADE	Outcome	SDIR2	Low95%CL	Up95%Cl
Paravlic et al.2025	12	385	Moderate	Low	baFMD	0.03	-0.11	0.17
Renwick et al.2024	24	2230	High	Low	VO2max	0.49	-0.39	1.5
Kelley et al.2023	5	321	High	Low	Anxiety	0.69	-1.24	1.51
Kelley et al.2022a	4	202	Moderate	Low	SBP	-6	-9.1	3.5
Kelley et al.2022a	4	202	Moderate	Low	DBP	2.8	-3.4	5.2
Kelley et al.2022b	71	4963	High	Low	SBP	1.5	-1.9	2.9
Kelley et al.2022b	66	4493	High	Low	DBP	0.8	-0.9	1.4
Kelley et al.2020a	16	575	High	Low	Fat mass	0.9	-1.4	5.5
Kelley et al.2020a	27	1035	High	Low	Body fat%	0.6	-0.6	1
Kelley et al.2020b	28	1185	High	Low	BMI	-0.1	-0.7	0.7
Williamson et al.2018	12	1500	High	Low	Weight change	0.8	-0.9	1.4
References
Paravlic, A.H.; Drole, K. Effects of aerobic training on brachial artery flow-mediated dilation in healthy adults: a meta-analysis of inter-individual response differences in randomized controlled trials. Bmc Sports Sci Med R. 2025, 17, doi:10.1186/s13102-025-01124-3. Renwick, J.R.M.; Preobrazenski, N.; Wu, Z.; Khansari, A.; LeBouedec, M.A.; Nuttall, J.M.G.; Bancroft, K.R.; Simp-son-Stairs, N.; S…
